# Supplementary material for: EcoTILLING Reveals Natural Allelic Variations in Starch Synthesis Key Gene TaSSIV and Its Haplotypes Associated with Higher Thousand Grain Weight
Source: Genes (Basel). 2019 Apr 18;10(4):307. doi: 10.3390/genes10040307 (PMC6523294; doi:10.3390/genes10040307)
Supplement: Supplementary file 1 [file genes-10-00307-s001.zip]

Archive with 3 entries (2 files):
- genes-457579-SI/
- genes-457579-SI/Supplementary files Table S2, S3 and Figure S1.pdf
- genes-457579-SI/Table S1.xlsx
