# Supplementary material for: EcoTILLING Reveals Natural Allelic Variations in Starch Synthesis Key Gene TaSSIV and Its Haplotypes Associated with Higher Thousand Grain Weight
Source: Genes (Basel). 2019 Apr 18;10(4):307. doi: 10.3390/genes10040307 (PMC6523294; doi:10.3390/genes10040307)
Supplement: Supplementary file 1 [file genes-10-00307-s001.zip › genes-457579-SI/Table S1.xlsx]

## Sheet: accessions
Table S1. List of modern and land races ccession of China (MCC) and Pakistan accessions
No.	Accession	Regions	M/L	Alleles of TaSSIV-A				Alleles of TaSSIV-B
				A1673T	A2403C	C2436T	C5952T	C1560T	C6107T
1	jinan 17	Yellow and Huai River Valley winter wheat region.	M	A	A	T	C	C	C
2	wenmai 6	Yellow and Huai River Valley winter wheat region.	M	A	C	T	T	C	C
3	fengmai 11	Southwestern winter wheat region	M	A	A	T	C	C	C
4	zhengzhou 741	Yellow and Huai River Valley winter wheat region.	M	A	C	T	T	C	C
5	yanzhan 1		M	A	A	T	C	C	C
6	shuiyuan 86		M	A	A	T	C	T	C
7	zhengmai 9023		M	A	C	T	T	C	C
8	bainong 3217	Yellow and Huai River Valley winter wheat region.	M	A	C	T	T	C	C
9	St 2422/464	Foreign varieties	M	T	C	T	T	C	C
10	KaBKa3	Foreign varieties	M	T	A	C	C	C	C
11	yunmai 34	Southwestern winter wheat region	M	A	C	T	T	C	C
12	enmai 4		M	A	A	T	C	C	C
13	lumai 1	Yellow and Huai River Valley winter wheat region.	M	A	A	T	C	C	C
14	hongmangmai		L	A	C	T	T	T	C
15	chixiaomai		M	A	C	T	T	C	C
16	zhongyou 9507	Northern winter wheat region.	M	A	C	T	T	C	C
17	yangmai 158	Middle and Low Yangtze valley winter wheat region.	M	T	C	T	T	C	C
18	xingyi 4	Southwestern winter wheat region	M	A	C	T	T	T	C
19	ningchun 4	Northwestern spring wheat region	M	A	C	T	T	C	C
20	guinong 10	Southwestern winter wheat region	M	A	C	T	T	C	C
21	nonglin 10	Foreign varieties	M	A	C	T	C	C	C
22	Tanori	Foreign varieties	M	A	C	T	T	C	C
23	fan 6	Southwestern winter wheat region	M	A	C	T	T	C	C
24	huzhuhong	Northwestern spring wheat region	M	A	C	T	T	T	C
25	bimai 26	Southwestern winter wheat region	M	A	C	T	T	C	C
26	zhumaoyuanzitou			A	A	T	C	C	C
27	kefeng 3	Northeastern spring wheat region.	M	A	C	T	T	T	C
28	zhengzhou 6	Yellow and Huai River Valley winter wheat region.	M	A	C	T	T	C	C
29	gaoyuan 506	Northwestern spring wheat region	M	A	A	T	C	C	C
30	hongmangzi		L	T	C	T	T	C	C
31	ganmai 8	Northwestern spring wheat region	M	A	C	T	T	C	C
32	shuwang 8	Southwestern winter wheat region	M	A	C	T	T	C	C
33	emai 6	Middle and Low Yangtze valley winter wheat region.	M	T	C	T	T	C	C
34	qingchun 28	Northwestern spring wheat region	M	A	C	T	T	C	C
35	taizhong 23	Southern winter wheat region.	M	A	C	T	T	C	C
36	huadong 6	Middle and Low Yangtze valley winter wheat region.	M	T	A	C	C	C	C
37	huangshuibai		L	A	A	T	C	C	C
38	paozimai	Middle and Low Yangtze valley winter wheat region	L	A	A	T	C	C	C
39	galaohan	Northwestern spring wheat region	L	A	A	T	C	C	C
40	jinghong 5		M	A	A	T	C	C	C
41	xiaobaimai		L	A	A	T	C	C	C
42	jinmai 4	Northwestern spring wheat region	M	A	C	T	T	C	C
43	jiangxizao	Middle and Low Yangtze valley winter wheat region	L	A	A	T	T	C	C
44	gangxiu 10			A	C	T	T	C	C
45	baimaza	Northwestern spring wheat region	L	A	A	T	C	C	C
46	kelao 4	Northeastern spring wheat region.	M	A	A	T	C	C	C
47	chaoanxiaomai	Southern winter wheat region	L	A	C	T	T	C	C
48	daimanghongmai	Northern winter wheat region	L	A	A	T	C	C	C
49	sumai 3	Middle and Low Yangtze valley winter wheat region.	M	A	A	T	C	C	C
50	zhemai 1	Middle and Low Yangtze valley winter wheat region.	M	A	A	T	C	C	C
51	songruimai	Southern winter wheat region	L	A	A	T	C	C	C
52	huoliaomai	Northern spring wheat region	L	A	A	T	C	C	C
53	chunmai		L	A	C	T	T	C	C
54	wumangchunmai	Xinjiang winter spring wheat region	L	A	A	T	C	C	C
55	jichun 1016	Northeastern spring wheat region.	M	A	A	T	C	C	C
56	rikaze 54	Qing-Tibetan plateau spring wheat region.	M	A	A	T	C	C	C
57	yizhimai	Northwestern spring wheat region	L	T	A	T	C	C	C
58	jinchun 3	Northern spring wheat region.	M	A	A	T	C	C	C
59	jingmai 2148	Southern winter wheat region.	M	A	A	T	C	C	C
60	lanxizaoxiaomai	Middle and Low Yangtze valley winter wheat region	L	A	A	T	C	C	C
61	honghuazao	Middle and Low Yangtze valley winter wheat region	L	A	A	T	C	C	C
62	jiangmai	Southwestern winter wheat region	L	T	A	T	C	C	C
63	rikaze 8	Qing-Tibetan plateau spring wheat region.	M	A	A	T	C	C	C
64	zhongguochun			A	A	T	C	C	C
65	12040	Yellow and Huai River Valley winter wheat region.	M	A	A	T	C	C	C
66	geerhongmai	Qing-Tibetan plateau spring wheat region	L	A	A	T	C	C	C
67	shanmai	Northwestern spring wheat region	L	A	A	T	C	C	C
68	dahongmai	Northern spring wheat region	L	T	A	C	C	C	C
69	dingxi 24	Northwestern spring wheat region	M	A	C	T	T	T	C
70	shanmai	Northwestern spring wheat region	L	T	C	C	T	C	C
71	Funo	Foreign varieties		A	C	T	T	C	C
72	jiangdongmen	Middle and Low Yangtze valley winter wheat region	L	A	C	T	T	C	C
73	baipixiaomai		M	A	A	T	C	C	C
74	chenduguangtou	Southwestern winter wheat region Al,Ba	L	A	A	T	C	C	C
75	honhhuamai		L	A	A	T	C	C	C
76	yangmai	Southwestern winter wheat region	L	A	C	T	C	C	C
77	yuqiumai	Southwestern winter wheat region	L	A	C	T	T	C	C
78	Lovrin 10	Foreign varieties		A	C	T	T	C	C
79	tuokexun 1	Xinjiang winter spring wheat region.	M	A	A	T	C	C	C
80	xinshuguang 1	Northeastern spring wheat region.	M	A	C	T	T	C	C
81	nanda 2419			A	A	T	C	C	C
82	dahuangpi	Middle and Low Yangtze valley winter wheat region	L	T	A	C	C	C	C
83	chanbuzhi	Middle and Low Yangtze valley winter wheat region	L	T	A	T	C	C	C
84	dakomai	Yellow and Huai River Valley winter wheat region	L	A	A	T	C	C	C
85	motuxiaomai	Qing-Tibetan plateau spring wheat region	L	A	A	T	T	C	C
86	wujiangzhuo	Qing-Tibetan plateau spring wheat region	L	T	A	T	C	C	C
87	huangshuibai	Middle and Low Yangtze valley winter wheat region	L	A	A	T	C	C	C
88	baipu	Middle and Low Yangtze valley winter wheat region	L	A	A	T	C	C	C
89	huoliyan	Northwestern spring wheat region	L	A	C	T	T	C	C
90	xiaokohonng	Northern winter wheat region	L	A	A	T	C	C	C
91	hongchunmai	Xinjiang winter spring wheat region	L	A	C	C	T	C	C
92	xiaohongpi		L	T	C	C	T	C	C
93	tumangmai	Yellow and Huai River Valley winter wheat region	L	A	A	T	T	C	C
94	dabaimai	Northwestern spring wheat region	L	A	C	T	T	C	C
95	chongyanghongmai 1	Middle and Low Yangtze valley winter wheat region	L	A	C	T	C	C	C
96	kashen 1		M	A	C	T	C	C	C
97	fengchan 3	Yellow and Huai River Valley winter wheat region.	M	T	A	T	C	C	C
98	zaoxiaomai	Middle and Low Yangtze valley winter wheat region	L	A	A	T	C	C	C
99	sanyuehuang	Yellow and Huai River Valley winter wheat region Al,Ba	M	A	A	T	C	C	C
100	dongnong 101	Northeastern spring wheat region.	M	A	C	T	T	C	C
101	bihongsui		M	A	A	T	C	C	C
102	dixiuzao	Southern winter wheat region.	M	A	C	T	T	C	C
103	fumai	Yellow and Huai River Valley winter wheat region	L	A	A	T	C	T	C
104	chushanbao		L	A	A	T	C	C	C
105	wangshuibai	Middle and Low Yangtze valley winter wheat region	L	A	A	T	C	C	C
106	mangxiaomai	Middle and Low Yangtze valley winter wheat region	L	A	A	T	C	C	C
107	changmangshibiantou	Southwestern winter wheat region	L	A	A	T	C	C	C
108	zipi	Southwestern winter wheat region	L	A	A	T	C	C	C
109	muzongzhuoga	Qing-Tibetan plateau spring wheat region	L	A	A	T	C	C	C
110	wumangchunmai	Xinjiang winter spring wheat region	L	A	C	T	T	C	C
111	baohuomai	Yellow and Huai River Valley winter wheat region	L	A	A	T	C	C	C
112	pingyuan 50	Yellow and Huai River Valley winter wheat region	L	A	A	T	C	C	C
113	dingxingzhai		L	A	C	T	T	C	C
114	Villa Glori			A	C	T	T	C	C
115	baoimangmai	Southwestern winter wheat region	L	A	A	T	C	C	C
116	dabaipi	Northern spring wheat region	L	A	C	T	T	C	C
117	baiyoumai	Northeastern spring wheat region	L	A	C	T	T	C	C
118	baimangmai	Yellow and Huai River Valley winter wheat region	L	A	C	T	T	C	C
119	wuyuanmai	Middle and Low Yangtze valley winter wheat region	L	A	A	T	C	C	C
120	hongpixiaomai		L	A	A	T	C	C	C
121	neimai 11	Northern spring wheat region.	M	A	A	T	C	C	C
122	xianmai	Middle and Low Yangtze valley winter wheat region	L	A	A	T	C	C	C
123	chejianzi	Middle and Low Yangtze valley winter wheat region	L	A	A	T	C	C	C
124	fuyanghong		L	A	A	T	C	C	C
125	dunhuachunmai		L	A	C	T	T	C	C
126	guangtou	Northeastern spring wheat region	L	A	C	T	T	C	C
127	shuilizhan	Middle and Low Yangtze valley winter wheat region	L	A	A	T	C	C	C
128	bianbachunmai 6	Qing-Tibetan plateau spring wheat region	L	A	A	T	C	C	C
129	dachunbaisilinmai	Qing-Tibetan plateau spring wheat region	L	A	A	C	C	C	C
130	kangdingxiaomai	Qing-Tibetan plateau spring wheat region	L	A	A	T	C	C	C
131	honglidangnianlao	Northern spring wheat region	L	A	A	T	C	C	C
132	chunxiaomai	Northern spring wheat region	L	A	A	T	C	C	C
133	neixiang 5	Yellow and Huai River Valley winter wheat region.	M	A	A	T	C	C	C
134	hongjinbaiyin	Xinjiang winter spring wheat region	L	A	A	T	C	C	C
135	xinkehan 9	Northeastern spring wheat region.	M	A	C	T	T	C	C
136	biantouguangkemai	Southwestern winter wheat region	L	A	C	T	C	C	C
137	hongchunmai	Xinjiang winter spring wheat region	L	A	A	T	C	C	C
138	chike	Southern winter wheat region	L	A	A	T	C	C	C
139	shengen	Southern winter wheat region	L	A	A	T	C	C	C
140	shanglinxiaomai	Southern winter wheat region	L	A	A	T	C	C	C
141	banjiemang	Yellow and Huai River Valley winter wheat region	L	A	A	T	C	C	C
142	dabaimai	Northwestern spring wheat region	L	A	A	T	C	C	C
143	rumai			A	A	T	C	C	C
144	qianjiaomai	Yellow and Huai River Valley winter wheat region	L	A	C	T	T	C	C
145	kashenbaipi			A	A	T	C	C	C
146	Early Premium			A	C	T	T	C	C
147	huoqiu	Northeastern spring wheat region	L	A	A	T	C	C	C
148	gejiaxiang	Qing-Tibetan plateau spring wheat region	L	A	A	T	C	C	C
149	hongtuzi	Northwestern spring wheat region	L	A	A	T	C	C	C
150	baidotou	Northwestern spring wheat region	L	A	A	T	C	C	C
151	Triumph	Foreign varieties		A	C	T	T	C	C
152	bailanghuimai	Qing-Tibetan plateau spring wheat region	L	T	A	C	C	C	C
153	zaowutian	Middle and Low Yangtze valley winter wheat region	L	A	C	T	T	C	C
154	jianmai	Yellow and Huai River Valley winter wheat region	L	A	A	T	C	C	C
155	liying 5	Middle and Low Yangtze valley winter wheat region.	M	A	C	T	T	C	C
156	xiaofoshou	Yellow and Huai River Valley winter wheat region	L	A	C	T	T	C	C
157	jinhuangnai	Northwestern spring wheat region Aa,Bp	L	A	A	T	C	C	C
158	gansu 96			A	C	T	T	C	C
159	Orofen	Foreign varieties		T	A	C	C	C	C
160	huangguaxian	Yellow and Huai River Valley winter wheat region	L	A	A	T	C	C	C
161	huining 10	Northwestern spring wheat region	M	A	C	T	T	C	C
162	baihuamai	Southwestern winter wheat region	L	T	A	C	C	C	C
163	baimaizi	Southwestern winter wheat region	L	A	A	T	C	C	C
164	xinshuguang 6	Northeastern spring wheat region.	M	A	C	T	T	C	C
165	baitiaoyu	Yellow and Huai River Valley winter wheat region	L	A	A	T	C	C	C
166	baiqitou	Northwestern spring wheat region	L	A	C	T	T	C	C
167	baimangxiaomai	Qing-Tibetan plateau spring wheat region	L	A	A	T	C	C	C
168	honggoudo	Yellow and Huai River Valley winter wheat region	L	A	A	T	C	C	C
169	xiaosanyuehuang		L	A	A	T	C	C	C
170	heshangmai	Middle and Low Yangtze valley winter wheat region	L	A	A	T	C	C	C
171	hongxumai		L	A	A	T	C	C	C
172	meiqianwu	Yellow and Huai River Valley winter wheat region	L	A	A	T	C	C	C
173	daqingmang	Northeastern spring wheat region	L	A	A	T	C	C	C
174	yangmai	Northeastern spring wheat region	L	A	C	T	T	C	C
175	Atlas 66	Foreign varieties		T	A	C	C	C	C
176	liuyuehuang	Qing-Tibetan plateau spring wheat region	L	A	A	T	C	C	C
177	zahong	Qing-Tibetan plateau spring wheat region	L	A	A	T	C	C	C
178	aodesa 3	Xinjiang winter spring wheat region.	M	A	C	T	T	C	C
179	hongheshangtou	Yellow and Huai River Valley winter wheat region	L	A	C	T	T	C	C
180	bandihuanghuamai	Qing-Tibetan plateau spring wheat region	L	A	C	T	C	C	C
181	yannong 15	Yellow and Huai River Valley winter wheat region.	M	A	A	T	C	C	C
182	anhui 3		M	A	C	T	T	C	C
183	laomai		L	A	A	T	C	C	C
184	xiaoyan 6	Yellow and Huai River Valley winter wheat region.	M	A	C	T	T	C	C
185	aifeng 3	Yellow and Huai River Valley winter wheat region.	M	A	A	T	C	C	C
186	laizhou 953	Yellow and Huai River Valley winter wheat region.	M	A	A	T	C	C	C
187	fengkang 2	Northern winter wheat region.	M	A	C	T	T	C	C
188	hongjinmai	Northern winter wheat region	L	A	A	T	C	C	C
189	changzhi 6406	Northern winter wheat region.	M	A	C	T	T	C	C
190	lvhan 328	Northern winter wheat region.	M	A	A	T	C	C	C
191	zangdong 4	Northern winter wheat region.	M	A	A	T	C	T	C
192	jingmai 8	Northern winter wheat region.	M	A	A	T	C	C	C
193	youbao	Northern winter wheat region	L	T	C	C	C	C	C
194	yuandong 822	Northern winter wheat region.	M	T	C	C	C	C	C
195	nongda 139	Northern winter wheat region	M	T	C	C	C	C	C
196	baiqimai	Northern winter wheat region	L	A	A	T	C	C	C
197	hongpidongmai		L	A	A	T	C	C	C
198	pingyang 27	Yellow and Huai River Valley winter wheat region.	M	A	C	T	T	C	C
199	louguding	Yellow and Huai River Valley winter wheat region	L	T	A	C	C	C	C
200	liuzhutou	Middle and Low Yangtze valley winter wheat region	L	A	A	T	C	C	C
201	baiqimai		L	A	A	T	C	C	C
202	mahuaban		L	A	A	T	C	C	C
203	xishangbiansui		L	A	A	T	C	C	C
204	panshiwumang	Northern winter wheat region	L	A	A	T	C	C	C
205	dongfanghong 3	Northern winter wheat region	M	A	C	T	T	C	C
206	beijing 8	Northern winter wheat region.	M	A	A	T	C	C	C
207	fuzhuang 30	Yellow and Huai River Valley winter wheat region.	M	A	A	T	C	C	C
208	youmangbaifu	Northern winter wheat region	L	T	C	C	C	C	C
209	shijiazhuang 54	Yellow and Huai River Valley winter wheat region.	M	A	C	T	T	C	C
210	shite 14	Yellow and Huai River Valley winter wheat region.	M	A	A	T	C	C	C
211	taishan 1	Yellow and Huai River Valley winter wheat region.	M	A	C	T	C	C	C
212	hongdongmai	Xinjiang winter spring wheat region	L	A	C	T	T	C	C
213	youzimai	Yellow and Huai River Valley winter wheat region Aa,Bp	L	T	A	T	C	T	C
214	hongdongmai	Xinjiang winter spring wheat region	L	A	C	T	C	T	C
215	zhugoumai	Southwestern winter wheat region	L	A	A	T	C	T	C
216	zijuhong	Yellow and Huai River Valley winter wheat region	L	A	C	T	T	T	C
217	lanhuamai	Northern winter wheat region	L	A	C	C	C	T	C
218	honglaomai		L	A	C	T	C	T	C
219	baidongmai	Xinjiang winter spring wheat region	L	A	A	T	C	T	C
220	huanxiangguo	Southwestern winter wheat region	L	A	A	T	C	T	C
221	nongda 311	Northern winter wheat region	M	A	C	T	T	T	C
222	yanan 11	Northern winter wheat region	M	A	C	T	T	T	C
223	xindong 2	Xinjiang winter spring wheat region.	M	A	A	T	C	T	C
224	hongdongmai	Xinjiang winter spring wheat region	L	A	A	T	C	T	C
225	nongda 183	Northern winter wheat regionAa,Bp	M	A	C	C	T	T	C
226	jingyang 60	Yellow and Huai River Valley winter wheat region.	M	T	A	T	C	T	C
227	jinan 2	Yellow and Huai River Valley winter wheat region.	M	A	C	T	T	T	C
228	laotutou	Northwestern spring wheat region	L	T	A	T	C	T	C
229	xinong 6028	Yellow and Huai River Valley winter wheat region.	M	A	C	T	T	T	C
230	baiqiumai	Northern winter wheat region	L	A	C	T	C	T	C
231	hongqiangchang	Yellow and Huai River Valley winter wheat region	L	A	A	T	C	T	C
232	baimangmai		L	T	C	C	C	T	C
233	zhushimai	Southwestern winter wheat region	L	A	C	T	C	T	C
234	bima 4	Yellow and Huai River Valley winter wheat region.	M	A	C	T	T	T	C
235	hongmai	Northern winter wheat region	L	A	A	T	C	T	C
236	huomai	Yellow and Huai River Valley winter wheat region	L	A	A	T	C	T	C
237	tongjiabaxiaomai	Southwestern winter wheat region	L	A	A	T	C	C	T
238	shijiazhuang 407	Yellow and Huai River Valley winter wheat regionAa,Bp	M	A	C	T	T	C	T
239	xiaobaimang	Northern winter wheat region	L	A	C	T	T	C	T
240	bima 1	Yellow and Huai River Valley winter wheat regionAa,Bp	M	A	C	T	T	C	T
241	baibiansui	Yellow and Huai River Valley winter wheat region	L	A	A	T	C	C	T
242	dayuhua	Yellow and Huai River Valley winter wheat region	L	A	A	T	C	C	T
243	shanxibaimai	Northern winter wheat region	L	T	A	T	C	C	T
244	mingxian 169	Northern winter wheat region	M	A	A	T	C	C	T
245	yangmai		L	A	A	T	C	C	T
246	qiangchangmai	Yellow and Huai River Valley winter wheat region	L	A	C	T	C	C	T
247	zhuoludongmai	Northern winter wheat region	L	T	A	T	C	C	T
248	youmangshaogudan	Yellow and Huai River Valley winter wheat region	L	A	A	T	C	C	T
249	dalibanmang	Yellow and Huai River Valley winter wheat region	L	A	A	T	C	C	T
250	youmangbaifu	Northern winter wheat region	L	A	A	T	T	C	T
251	baituzitou	Yellow and Huai River Valley winter wheat region	L	A	A	T	C	C	T
252	mazamai	Yellow and Huai River Valley winter wheat region Aa,Bp	L	A	A	T	C	C	T
253	laoqimai	Yellow and Huai River Valley winter wheat region	L	A	A	T	C	C	T
254	sankecun	Middle and Low Yangtze valley winter wheat region	L	T	A	C	T	C	T
255	jiahongmai	Northern winter wheat region	L	A	A	T	T	C	T
256	juntiaohongmai	Southwestern winter wheat region	L	A	A	T	T	C	T
257	sa yuehuang	Yellow and Huai River Valley winter wheat region	L	A	A	T	C	C	T
258	niuzhijia	Northern winter wheat region	L	A	C	T	T	C	T
259	laolaixia	Yellow and Huai River Valley winter wheat region	L	T	A	T	C	C	T
260	hanzhongbai	Southwestern winter wheat region	L	T	A	T	T	C	?
261	xiannong 39	Yellow and Huai River Valley winter wheat region.	M	A	C	T	C	T	T
262	shannong 7859	Yellow and Huai River Valley winter wheat region.	M	A	A	T	C	T	T
263	C217			A	A	T	C	C	C
264	C271			A	C	T	T	C	C
265	C273			A	A	T	C	C	C
266	MexiPak-65			A	A	T	C	C	C
267	Khushal			A	A	T	C	C	C
268	Lyllpur-73	Punjab irrigated region		A	A	T	C	C	C
269	Pari-73			A	A	T	C	C	C
270	Sandal			A	A	T	C	C	C
271	Yecora			A	A	T	C	C	C
272	SA75			A	C	T	T	C	C
273	Punjab-76			A	A	T	C	C	C
274	Pak-81			A	A	T	C	C	C
275	Punjab-81			A	C	T	T	C	C
276	Faisalabad-83	Punjab irrigated region		A	C	T	T	C	C
277	Kohinoor-83			A	A	T	C	C	C
278	Sarhad-82			A	C	T	T	C	C
279	TJ83			A	C	T	T	C	C
280	Wadanak			A	C	T	T	C	C
281	Faisalabad-85	Punjab irrigated region		A	A	T	C	C	C
282	Punjab-85			A	A	T	C	C	C
283	Sarsabz-86			A	A	T	C	C	C
284	Satluj-86			A	A	T	C	C	C
285	Khyber-87	Khyber Pakhtunkhwa		A	A	T	C	C	C
286	Chakwal-86	Punjab rainfed region		A	A	T	C	C	C
287	Mehran-89			A	C	T	T	C	C
288	Pasban-90			A	C	T	T	C	C
289	Pirsabak-91	Khyber Pakhtunkhwa		A	A	T	C	C	C
290	Rohtas-90			A	A	T	C	C	C
291	Kaghan-93	Khyber Pakhtunkhwa		A	A	C	C	C	C
292	Potowar-93			A	A	T	C	C	C
293	Zardana-89			A	A	T	C	C	C
294	Kiran-95			A	A	T	C	C	C
295	Kohsar-95	Khyber Pakhtunkhwa		A	A	T	C	C	C
296	Parwaz-94			A	A	T	C	C	C
297	Parwaz-94			A	C	T	T	C	C
298	Shahkar-95	Khyber Pakhtunkhwa		A	C	T	C	C	C
299	Noshera-96	Khyber Pakhtunkhwa		A	A	T	C	C	C
300	Tatara-96			A	A	T	C	C	C
301	Kohistan-97	Khyber Pakhtunkhwa		A	A	T	C	C	C
302	MH-97			A	A	T	C	C	C
303	Derawar-97	Punjab irrigated region		A	A	T	C	C	C
304	Margalla-99	Punjab rainfed region		A	A	T	C	C	C
305	Auqab-2000	Punjab irrigated region		A	A	T	C	C	C
306	Bakhar-2000	Punjab irrigated region		A	C	T	T	C	C
307	BWP-2000	Punjab irrigated region		A	A	T	C	C	C
308	Marvi-2000	Sindh		A	C	T	T	C	C
309	Marwat-2001			A	A	T	C	C	C
310	Punjnad-2001			A	A	T	C	C	C
311	Bakhar-2002	Punjab irrigated region		A	A	T	C	C	C
312	Moomal-2002			A	A	T	C	C	C
313	UFAQ			A	C	T	T	C	C
314	Bhittai	Sindh		T	A	C	C	C	C
315	Manthar-03			A	C	T	T	C	C
316	SH-2003			A	A	T	C	C	C
317	Pirsabak-2005	Khyber Pakhtunkhwa		A	C	T	T	C	C
318	Rashkoh-2005			A	C	T	T	C	C
319	Fareed-06	Punjab irrigated region		A	A	T	C	C	C
320	Sassi-2006	Sindh		A	C	T	T	C	C
321	Seher-2006	Punjab irrigated region		T	A	C	C	C	C
322	Shafaq-2006			A	A	T	C	C	C
323	SKD-1	Sindh		A	C	T	T	C	C
324	Chakwal-50	Punjab rainfed region		T	A	C	C	C	C
325	Faisalabad-2008	Punjab irrigated region		A	A	T	C	C	C
326	Hashim-2008	Khyber Pakhtunkhwa		A	C	T	T	C	C
327	Miraj-08	Punjab irrigated region		A	A	T	C	C	C
328	Miraj-2008	Punjab irrigated region		A	C	T	T	C	C
329	BARS-2009	Punjab rainfed region		A	A	T	C	C	C
330	NARC-2009	Punjab rainfed region		A	A	T	C	C	C
331	Millat-2011	Punjab irrigated region		A	A	T	C	C	C
332	Punjab-2011	Punjab irrigated region		A	A	T	C	C	C
333	NIFA-Barsat	Khyber Pakhtunkhwa		A	A	T	C	C	C
334	NIFA-Bathor	Khyber Pakhtunkhwa		A	A	T	C	C	C
335	SAAR			A	A	T	C	C	C
336	Sariab-92			A	C	T	T	C	C
337	ZA-77			T	A	C	C	C	C
338	220077			A	A	T	C	C	C
339	Gandom	Punjab rainfed region		A	A	T	C	C	C
340	Bhakar			A	C	T	T	C	C
341	FSD-08			A	C	T	T	C	C
342	Kohenoor-83			A	C	T	C	C	C
343	MH-97			A	A	T	C	C	C
344	Mairaj-08			A	C	T	T	C	C
345	SA-42			A	A	T	C	C	C
346	Punjab-81			A	C	T	T	C	C
347	Shahkar-95			A	A	T	C	C	C
348	Kohistan-97			A	A	T	C	C	C
349	Fareed-06	Punjab irrigated region		A	C	T	T	C	C
350	2074			A	A	T	C	C	C
351	PND-01			A	C	T	T	C	C
352	Drawar-97			A	A	T	C	C	C
353	Aas-11	Punjab irrigated region		A	A	T	C	C	C
354	Bwp-2809	Punjab irrigated region		A	A	T	C	C	C
355	Bwp-6422	Punjab irrigated region		T	C	C	C	C	C
356	Bwp-9384	Punjab irrigated region		T	C	C	C	C	C
357	Bwp-6309	Punjab irrigated region		T	C	C	C	C	C
358	Bwp-8200	Punjab irrigated region		A	A	T	C	C	C
359	Bwp-9114	Punjab irrigated region		A	A	T	C	C	C
360	Bwp-2095	Punjab irrigated region		A	C	T	T	C	C
361	Bwp-6346	Punjab irrigated region		T	A	C	C	C	C
362	BWP-2000	Punjab irrigated region		A	A	T	C	C	C
